# Supplementary material for: Effect of Intramammary Dry Cow Antimicrobial Treatment on Fresh Cow’s Milk Microbiota in California Commercial Dairies
Source: Antibiotics (Basel). 2022 Jul 18;11(7):963. doi: 10.3390/antibiotics11070963 (PMC9312063; doi:10.3390/antibiotics11070963)
Supplement: Supplementary file 1 [file antibiotics-11-00963-s001.zip]

Archive with 1 entries (1 files):
- antibiotics-1808343-supplementary.pdf
